# Supplementary material for: Meta-Analysis of the Effect of Ventilation on Intellectual Productivity
Source: Int J Environ Res Public Health. 2023 Apr 19;20(8):5576. doi: 10.3390/ijerph20085576 (PMC10139101; doi:10.3390/ijerph20085576)
Supplement: Supplementary file 1 [file ijerph-20-05576-s001.zip]

Archive with 3 entries (3 files):
- Supplemental_table_S1.pdf
- Supplementary_Methods_v2.pdf
- Supplimental_table_S2_S3.pdf
